# Supplementary material for: CircADAMTS16 Inhibits Differentiation and Promotes Proliferation of Bovine Adipocytes by Targeting miR-10167-3p
Source: Cells. 2023 Apr 17;12(8):1175. doi: 10.3390/cells12081175 (PMC10136946; doi:10.3390/cells12081175)
Supplement: Supplementary file 1 [file cells-12-01175-s001.zip]

Archive with 2 entries (2 files):
- cells-2235866 Supplement file 1.pdf
- cells-2235866-supplementary.pdf
